# Supplementary material for: A Snapshot of SARS-CoV-2 Genome Availability up to April 2020 and its Implications: Data Analysis
Source: JMIR Public Health Surveill. 2020 Jun 1;6(2):e19170. doi: 10.2196/19170 (PMC7265655; doi:10.2196/19170)
Supplement: Multimedia Appendix 2 [file publichealth_v6i2e19170_app2.xls]

## Sheet: Table S2.csv
EPI_ISL_402119
EPI_ISL_402120
EPI_ISL_402121
EPI_ISL_402123
EPI_ISL_402124
EPI_ISL_402125
EPI_ISL_402127
EPI_ISL_402128
EPI_ISL_402129
EPI_ISL_402130
EPI_ISL_402132
EPI_ISL_403928
EPI_ISL_403929
EPI_ISL_403930
EPI_ISL_403931
EPI_ISL_403932
EPI_ISL_403933
EPI_ISL_403934
EPI_ISL_403935
EPI_ISL_403936
EPI_ISL_403937
EPI_ISL_403962
EPI_ISL_403963
EPI_ISL_404227
EPI_ISL_404228
EPI_ISL_404253
EPI_ISL_404895
EPI_ISL_405839
EPI_ISL_406030
EPI_ISL_406031
EPI_ISL_406034
EPI_ISL_406036
EPI_ISL_406223
EPI_ISL_406531
EPI_ISL_406533
EPI_ISL_406534
EPI_ISL_406535
EPI_ISL_406536
EPI_ISL_406538
EPI_ISL_406593
EPI_ISL_406594
EPI_ISL_406595
EPI_ISL_406596
EPI_ISL_406597
EPI_ISL_406716
EPI_ISL_406717
EPI_ISL_406798
EPI_ISL_406800
EPI_ISL_406801
EPI_ISL_406862
EPI_ISL_406970
EPI_ISL_406973
EPI_ISL_407071
EPI_ISL_407073
EPI_ISL_407079
EPI_ISL_407193
EPI_ISL_407214
EPI_ISL_407215
EPI_ISL_407313
EPI_ISL_407893
EPI_ISL_407894
EPI_ISL_407896
EPI_ISL_407976
EPI_ISL_407987
EPI_ISL_407988
EPI_ISL_408008
EPI_ISL_408009
EPI_ISL_408010
EPI_ISL_408430
EPI_ISL_408431
EPI_ISL_408478
EPI_ISL_408479
EPI_ISL_408480
EPI_ISL_408481
EPI_ISL_408482
EPI_ISL_408484
EPI_ISL_408485
EPI_ISL_408486
EPI_ISL_408488
EPI_ISL_408489
EPI_ISL_408665
EPI_ISL_408666
EPI_ISL_408667
EPI_ISL_408668
EPI_ISL_408669
EPI_ISL_408670
EPI_ISL_408976
EPI_ISL_408977
EPI_ISL_409067
EPI_ISL_410045
EPI_ISL_410218
EPI_ISL_410301
EPI_ISL_410486
EPI_ISL_410531
EPI_ISL_410532
EPI_ISL_410535
EPI_ISL_410536
EPI_ISL_410537
EPI_ISL_410545
EPI_ISL_410546
EPI_ISL_410713
EPI_ISL_410714
EPI_ISL_410715
EPI_ISL_410716
EPI_ISL_410717
EPI_ISL_410718
EPI_ISL_410719
EPI_ISL_410720
EPI_ISL_410984
EPI_ISL_411060
EPI_ISL_411066
EPI_ISL_411218
EPI_ISL_411219
EPI_ISL_411220
EPI_ISL_411902
EPI_ISL_411915
EPI_ISL_411926
EPI_ISL_411927
EPI_ISL_411950
EPI_ISL_411951
EPI_ISL_411952
EPI_ISL_411953
EPI_ISL_411954
EPI_ISL_411955
EPI_ISL_411956
EPI_ISL_411957
EPI_ISL_412026
EPI_ISL_412028
EPI_ISL_412029
EPI_ISL_412030
EPI_ISL_412116
EPI_ISL_412459
EPI_ISL_412862
EPI_ISL_412869
EPI_ISL_412870
EPI_ISL_412871
EPI_ISL_412872
EPI_ISL_412873
EPI_ISL_412898
EPI_ISL_412899
EPI_ISL_412912
EPI_ISL_412964
EPI_ISL_412966
EPI_ISL_412967
EPI_ISL_412968
EPI_ISL_412969
EPI_ISL_412970
EPI_ISL_412972
EPI_ISL_412973
EPI_ISL_412974
EPI_ISL_412975
EPI_ISL_412978
EPI_ISL_412979
EPI_ISL_412980
EPI_ISL_412981
EPI_ISL_412982
EPI_ISL_412983
EPI_ISL_413014
EPI_ISL_413016
EPI_ISL_413017
EPI_ISL_413018
EPI_ISL_413019
EPI_ISL_413020
EPI_ISL_413021
EPI_ISL_413022
EPI_ISL_413023
EPI_ISL_413024
EPI_ISL_413025
EPI_ISL_413213
EPI_ISL_413214
EPI_ISL_413455
EPI_ISL_413456
EPI_ISL_413457
EPI_ISL_413458
EPI_ISL_413459
EPI_ISL_413486
EPI_ISL_413487
EPI_ISL_413488
EPI_ISL_413489
EPI_ISL_413490
EPI_ISL_413513
EPI_ISL_413514
EPI_ISL_413515
EPI_ISL_413516
EPI_ISL_413518
EPI_ISL_413519
EPI_ISL_413520
EPI_ISL_413521
EPI_ISL_413522
EPI_ISL_413523
EPI_ISL_413555
EPI_ISL_413556
EPI_ISL_413557
EPI_ISL_413558
EPI_ISL_413559
EPI_ISL_413560
EPI_ISL_413561
EPI_ISL_413562
EPI_ISL_413563
EPI_ISL_413564
EPI_ISL_413566
EPI_ISL_413568
EPI_ISL_413571
EPI_ISL_413572
EPI_ISL_413573
EPI_ISL_413574
EPI_ISL_413577
EPI_ISL_413579
EPI_ISL_413580
EPI_ISL_413582
EPI_ISL_413583
EPI_ISL_413584
EPI_ISL_413587
EPI_ISL_413588
EPI_ISL_413589
EPI_ISL_413590
EPI_ISL_413591
EPI_ISL_413592
EPI_ISL_413593
EPI_ISL_413594
EPI_ISL_413595
EPI_ISL_413596
EPI_ISL_413597
EPI_ISL_413598
EPI_ISL_413599
EPI_ISL_413600
EPI_ISL_413601
EPI_ISL_413602
EPI_ISL_413603
EPI_ISL_413604
EPI_ISL_413606
EPI_ISL_413607
EPI_ISL_413608
EPI_ISL_413609
EPI_ISL_413610
EPI_ISL_413611
EPI_ISL_413612
EPI_ISL_413613
EPI_ISL_413614
EPI_ISL_413615
EPI_ISL_413616
EPI_ISL_413617
EPI_ISL_413618
EPI_ISL_413619
EPI_ISL_413620
EPI_ISL_413621
EPI_ISL_413622
EPI_ISL_413647
EPI_ISL_413648
EPI_ISL_413649
EPI_ISL_413650
EPI_ISL_413651
EPI_ISL_413652
EPI_ISL_413653
EPI_ISL_413851
EPI_ISL_413852
EPI_ISL_413853
EPI_ISL_413854
EPI_ISL_413855
EPI_ISL_413856
EPI_ISL_413857
EPI_ISL_413858
EPI_ISL_413860
EPI_ISL_413861
EPI_ISL_413862
EPI_ISL_413863
EPI_ISL_413864
EPI_ISL_413867
EPI_ISL_413924
EPI_ISL_413925
EPI_ISL_413928
EPI_ISL_413931
EPI_ISL_413996
EPI_ISL_413997
EPI_ISL_413999
EPI_ISL_414005
EPI_ISL_414006
EPI_ISL_414007
EPI_ISL_414008
EPI_ISL_414009
EPI_ISL_414010
EPI_ISL_414011
EPI_ISL_414012
EPI_ISL_414013
EPI_ISL_414014
EPI_ISL_414015
EPI_ISL_414016
EPI_ISL_414017
EPI_ISL_414019
EPI_ISL_414020
EPI_ISL_414021
EPI_ISL_414022
EPI_ISL_414023
EPI_ISL_414027
EPI_ISL_414040
EPI_ISL_414041
EPI_ISL_414042
EPI_ISL_414043
EPI_ISL_414044
EPI_ISL_414045
EPI_ISL_414363
EPI_ISL_414364
EPI_ISL_414365
EPI_ISL_414366
EPI_ISL_414367
EPI_ISL_414368
EPI_ISL_414369
EPI_ISL_414378
EPI_ISL_414379
EPI_ISL_414380
EPI_ISL_414414
EPI_ISL_414423
EPI_ISL_414424
EPI_ISL_414425
EPI_ISL_414426
EPI_ISL_414428
EPI_ISL_414429
EPI_ISL_414430
EPI_ISL_414432
EPI_ISL_414433
EPI_ISL_414434
EPI_ISL_414435
EPI_ISL_414436
EPI_ISL_414437
EPI_ISL_414438
EPI_ISL_414439
EPI_ISL_414440
EPI_ISL_414441
EPI_ISL_414442
EPI_ISL_414443
EPI_ISL_414444
EPI_ISL_414445
EPI_ISL_414446
EPI_ISL_414448
EPI_ISL_414449
EPI_ISL_414451
EPI_ISL_414452
EPI_ISL_414454
EPI_ISL_414456
EPI_ISL_414457
EPI_ISL_414458
EPI_ISL_414460
EPI_ISL_414461
EPI_ISL_414462
EPI_ISL_414463
EPI_ISL_414464
EPI_ISL_414467
EPI_ISL_414468
EPI_ISL_414469
EPI_ISL_414470
EPI_ISL_414471
EPI_ISL_414476
EPI_ISL_414477
EPI_ISL_414479
EPI_ISL_414480
EPI_ISL_414481
EPI_ISL_414482
EPI_ISL_414483
EPI_ISL_414484
EPI_ISL_414485
EPI_ISL_414487
EPI_ISL_414497
EPI_ISL_414499
EPI_ISL_414500
EPI_ISL_414501
EPI_ISL_414505
EPI_ISL_414509
EPI_ISL_414510
EPI_ISL_414517
EPI_ISL_414519
EPI_ISL_414520
EPI_ISL_414521
EPI_ISL_414522
EPI_ISL_414523
EPI_ISL_414524
EPI_ISL_414525
EPI_ISL_414526
EPI_ISL_414527
EPI_ISL_414528
EPI_ISL_414529
EPI_ISL_414530
EPI_ISL_414531
EPI_ISL_414532
EPI_ISL_414534
EPI_ISL_414535
EPI_ISL_414536
EPI_ISL_414537
EPI_ISL_414539
EPI_ISL_414541
EPI_ISL_414544
EPI_ISL_414545
EPI_ISL_414548
EPI_ISL_414549
EPI_ISL_414551
EPI_ISL_414552
EPI_ISL_414554
EPI_ISL_414555
EPI_ISL_414556
EPI_ISL_414557
EPI_ISL_414558
EPI_ISL_414559
EPI_ISL_414560
EPI_ISL_414561
EPI_ISL_414562
EPI_ISL_414563
EPI_ISL_414564
EPI_ISL_414566
EPI_ISL_414569
EPI_ISL_414571
EPI_ISL_414577
EPI_ISL_414578
EPI_ISL_414579
EPI_ISL_414580
EPI_ISL_414586
EPI_ISL_414587
EPI_ISL_414589
EPI_ISL_414590
EPI_ISL_414591
EPI_ISL_414592
EPI_ISL_414593
EPI_ISL_414594
EPI_ISL_414595
EPI_ISL_414596
EPI_ISL_414597
EPI_ISL_414598
EPI_ISL_414600
EPI_ISL_414616
EPI_ISL_414617
EPI_ISL_414618
EPI_ISL_414619
EPI_ISL_414620
EPI_ISL_414621
EPI_ISL_414622
EPI_ISL_414623
EPI_ISL_414624
EPI_ISL_414625
EPI_ISL_414626
EPI_ISL_414627
EPI_ISL_414628
EPI_ISL_414629
EPI_ISL_414630
EPI_ISL_414631
EPI_ISL_414632
EPI_ISL_414633
EPI_ISL_414634
EPI_ISL_414635
EPI_ISL_414636
EPI_ISL_414637
EPI_ISL_414638
EPI_ISL_414641
EPI_ISL_414642
EPI_ISL_414643
EPI_ISL_414646
EPI_ISL_414648
EPI_ISL_414663
EPI_ISL_414686
EPI_ISL_414687
EPI_ISL_414689
EPI_ISL_414690
EPI_ISL_414691
EPI_ISL_414692
EPI_ISL_414936
EPI_ISL_414937
EPI_ISL_414938
EPI_ISL_414940
EPI_ISL_414941
EPI_ISL_415041
EPI_ISL_415105
EPI_ISL_415128
EPI_ISL_415129
EPI_ISL_415134
EPI_ISL_415136
EPI_ISL_415141
EPI_ISL_415142
EPI_ISL_415147
EPI_ISL_415148
EPI_ISL_415150
EPI_ISL_415151
EPI_ISL_415152
EPI_ISL_415153
EPI_ISL_415154
EPI_ISL_415155
EPI_ISL_415156
EPI_ISL_415157
EPI_ISL_415158
EPI_ISL_415159
EPI_ISL_415454
EPI_ISL_415455
EPI_ISL_415456
EPI_ISL_415457
EPI_ISL_415458
EPI_ISL_415459
EPI_ISL_415460
EPI_ISL_415461
EPI_ISL_415462
EPI_ISL_415463
EPI_ISL_415465
EPI_ISL_415466
EPI_ISL_415467
EPI_ISL_415468
EPI_ISL_415469
EPI_ISL_415470
EPI_ISL_415471
EPI_ISL_415472
EPI_ISL_415473
EPI_ISL_415474
EPI_ISL_415475
EPI_ISL_415476
EPI_ISL_415478
EPI_ISL_415479
EPI_ISL_415480
EPI_ISL_415481
EPI_ISL_415482
EPI_ISL_415483
EPI_ISL_415484
EPI_ISL_415485
EPI_ISL_415486
EPI_ISL_415487
EPI_ISL_415488
EPI_ISL_415489
EPI_ISL_415491
EPI_ISL_415492
EPI_ISL_415495
EPI_ISL_415496
EPI_ISL_415497
EPI_ISL_415498
EPI_ISL_415500
EPI_ISL_415501
EPI_ISL_415502
EPI_ISL_415503
EPI_ISL_415504
EPI_ISL_415505
EPI_ISL_415506
EPI_ISL_415508
EPI_ISL_415510
EPI_ISL_415511
EPI_ISL_415512
EPI_ISL_415513
EPI_ISL_415514
EPI_ISL_415515
EPI_ISL_415524
EPI_ISL_415525
EPI_ISL_415526
EPI_ISL_415527
EPI_ISL_415529
EPI_ISL_415530
EPI_ISL_415531
EPI_ISL_415532
EPI_ISL_415533
EPI_ISL_415534
EPI_ISL_415535
EPI_ISL_415539
EPI_ISL_415541
EPI_ISL_415542
EPI_ISL_415543
EPI_ISL_415544
EPI_ISL_415581
EPI_ISL_415583
EPI_ISL_415584
EPI_ISL_415588
EPI_ISL_415591
EPI_ISL_415592
EPI_ISL_415594
EPI_ISL_415595
EPI_ISL_415596
EPI_ISL_415597
EPI_ISL_415598
EPI_ISL_415599
EPI_ISL_415600
EPI_ISL_415601
EPI_ISL_415602
EPI_ISL_415603
EPI_ISL_415604
EPI_ISL_415605
EPI_ISL_415606
EPI_ISL_415607
EPI_ISL_415608
EPI_ISL_415609
EPI_ISL_415610
EPI_ISL_415611
EPI_ISL_415612
EPI_ISL_415613
EPI_ISL_415614
EPI_ISL_415615
EPI_ISL_415616
EPI_ISL_415617
EPI_ISL_415619
EPI_ISL_415620
EPI_ISL_415621
EPI_ISL_415622
EPI_ISL_415624
EPI_ISL_415625
EPI_ISL_415626
EPI_ISL_415627
EPI_ISL_415629
EPI_ISL_415630
EPI_ISL_415631
EPI_ISL_415640
EPI_ISL_415641
EPI_ISL_415642
EPI_ISL_415643
EPI_ISL_415644
EPI_ISL_415646
EPI_ISL_415647
EPI_ISL_415648
EPI_ISL_415649
EPI_ISL_415650
EPI_ISL_415651
EPI_ISL_415652
EPI_ISL_415654
EPI_ISL_415655
EPI_ISL_415656
EPI_ISL_415657
EPI_ISL_415658
EPI_ISL_415659
EPI_ISL_415660
EPI_ISL_415661
EPI_ISL_415698
EPI_ISL_415699
EPI_ISL_415700
EPI_ISL_415701
EPI_ISL_415702
EPI_ISL_415703
EPI_ISL_415704
EPI_ISL_415705
EPI_ISL_415706
EPI_ISL_415707
EPI_ISL_415708
EPI_ISL_415709
EPI_ISL_415710
EPI_ISL_415711
EPI_ISL_415741
EPI_ISL_415742
EPI_ISL_415743
EPI_ISL_415787
EPI_ISL_415920
EPI_ISL_416024
EPI_ISL_416026
EPI_ISL_416028
EPI_ISL_416029
EPI_ISL_416031
EPI_ISL_416032
EPI_ISL_416033
EPI_ISL_416034
EPI_ISL_416035
EPI_ISL_416042
EPI_ISL_416044
EPI_ISL_416046
EPI_ISL_416047
EPI_ISL_416140
EPI_ISL_416141
EPI_ISL_416142
EPI_ISL_416143
EPI_ISL_416144
EPI_ISL_416153
EPI_ISL_416314
EPI_ISL_416316
EPI_ISL_416317
EPI_ISL_416318
EPI_ISL_416319
EPI_ISL_416320
EPI_ISL_416321
EPI_ISL_416322
EPI_ISL_416323
EPI_ISL_416324
EPI_ISL_416325
EPI_ISL_416326
EPI_ISL_416329
EPI_ISL_416330
EPI_ISL_416331
EPI_ISL_416332
EPI_ISL_416333
EPI_ISL_416334
EPI_ISL_416335
EPI_ISL_416336
EPI_ISL_416337
EPI_ISL_416338
EPI_ISL_416339
EPI_ISL_416340
EPI_ISL_416341
EPI_ISL_416342
EPI_ISL_416348
EPI_ISL_416349
EPI_ISL_416350
EPI_ISL_416352
EPI_ISL_416353
EPI_ISL_416354
EPI_ISL_416355
EPI_ISL_416358
EPI_ISL_416359
EPI_ISL_416361
EPI_ISL_416362
EPI_ISL_416363
EPI_ISL_416364
EPI_ISL_416365
EPI_ISL_416366
EPI_ISL_416367
EPI_ISL_416368
EPI_ISL_416369
EPI_ISL_416370
EPI_ISL_416372
EPI_ISL_416373
EPI_ISL_416376
EPI_ISL_416377
EPI_ISL_416378
EPI_ISL_416379
EPI_ISL_416380
EPI_ISL_416381
EPI_ISL_416382
EPI_ISL_416384
EPI_ISL_416387
EPI_ISL_416389
EPI_ISL_416390
EPI_ISL_416393
EPI_ISL_416394
EPI_ISL_416396
EPI_ISL_416397
EPI_ISL_416398
EPI_ISL_416399
EPI_ISL_416400
EPI_ISL_416401
EPI_ISL_416402
EPI_ISL_416403
EPI_ISL_416404
EPI_ISL_416405
EPI_ISL_416406
EPI_ISL_416407
EPI_ISL_416409
EPI_ISL_416410
EPI_ISL_416411
EPI_ISL_416412
EPI_ISL_416413
EPI_ISL_416415
EPI_ISL_416425
EPI_ISL_416426
EPI_ISL_416427
EPI_ISL_416428
EPI_ISL_416429
EPI_ISL_416430
EPI_ISL_416431
EPI_ISL_416432
EPI_ISL_416433
EPI_ISL_416434
EPI_ISL_416435
EPI_ISL_416436
EPI_ISL_416437
EPI_ISL_416438
EPI_ISL_416439
EPI_ISL_416440
EPI_ISL_416441
EPI_ISL_416442
EPI_ISL_416443
EPI_ISL_416444
EPI_ISL_416445
EPI_ISL_416446
EPI_ISL_416447
EPI_ISL_416448
EPI_ISL_416449
EPI_ISL_416450
EPI_ISL_416451
EPI_ISL_416452
EPI_ISL_416453
EPI_ISL_416454
EPI_ISL_416455
EPI_ISL_416456
EPI_ISL_416457
EPI_ISL_416458
EPI_ISL_416460
EPI_ISL_416461
EPI_ISL_416462
EPI_ISL_416465
EPI_ISL_416466
EPI_ISL_416467
EPI_ISL_416468
EPI_ISL_416469
EPI_ISL_416470
EPI_ISL_416471
EPI_ISL_416472
EPI_ISL_416473
EPI_ISL_416474
EPI_ISL_416475
EPI_ISL_416476
EPI_ISL_416477
EPI_ISL_416478
EPI_ISL_416479
EPI_ISL_416480
EPI_ISL_416481
EPI_ISL_416482
EPI_ISL_416484
EPI_ISL_416485
EPI_ISL_416486
EPI_ISL_416487
EPI_ISL_416488
EPI_ISL_416489
EPI_ISL_416491
EPI_ISL_416492
EPI_ISL_416493
EPI_ISL_416494
EPI_ISL_416495
EPI_ISL_416496
EPI_ISL_416497
EPI_ISL_416498
EPI_ISL_416499
EPI_ISL_416501
EPI_ISL_416502
EPI_ISL_416503
EPI_ISL_416504
EPI_ISL_416505
EPI_ISL_416506
EPI_ISL_416507
EPI_ISL_416508
EPI_ISL_416509
EPI_ISL_416510
EPI_ISL_416511
EPI_ISL_416512
EPI_ISL_416513
EPI_ISL_416514
EPI_ISL_416515
EPI_ISL_416516
EPI_ISL_416519
EPI_ISL_416521
EPI_ISL_416522
EPI_ISL_416523
EPI_ISL_416524
EPI_ISL_416525
EPI_ISL_416538
EPI_ISL_416539
EPI_ISL_416541
EPI_ISL_416542
EPI_ISL_416543
EPI_ISL_416565
EPI_ISL_416566
EPI_ISL_416567
EPI_ISL_416569
EPI_ISL_416570
EPI_ISL_416571
EPI_ISL_416572
EPI_ISL_416573
EPI_ISL_416574
EPI_ISL_416575
EPI_ISL_416576
EPI_ISL_416577
EPI_ISL_416578
EPI_ISL_416579
EPI_ISL_416580
EPI_ISL_416581
EPI_ISL_416582
EPI_ISL_416583
EPI_ISL_416584
EPI_ISL_416585
EPI_ISL_416586
EPI_ISL_416587
EPI_ISL_416589
EPI_ISL_416590
EPI_ISL_416591
EPI_ISL_416592
EPI_ISL_416593
EPI_ISL_416594
EPI_ISL_416595
EPI_ISL_416596
EPI_ISL_416597
EPI_ISL_416598
EPI_ISL_416599
EPI_ISL_416600
EPI_ISL_416601
EPI_ISL_416602
EPI_ISL_416603
EPI_ISL_416604
EPI_ISL_416605
EPI_ISL_416606
EPI_ISL_416607
EPI_ISL_416608
EPI_ISL_416609
EPI_ISL_416610
EPI_ISL_416611
EPI_ISL_416612
EPI_ISL_416613
EPI_ISL_416614
EPI_ISL_416615
EPI_ISL_416617
EPI_ISL_416618
EPI_ISL_416619
EPI_ISL_416620
EPI_ISL_416621
EPI_ISL_416622
EPI_ISL_416624
EPI_ISL_416625
EPI_ISL_416626
EPI_ISL_416627
EPI_ISL_416628
EPI_ISL_416629
EPI_ISL_416630
EPI_ISL_416631
EPI_ISL_416632
EPI_ISL_416633
EPI_ISL_416634
EPI_ISL_416635
EPI_ISL_416636
EPI_ISL_416637
EPI_ISL_416638
EPI_ISL_416639
EPI_ISL_416641
EPI_ISL_416642
EPI_ISL_416643
EPI_ISL_416644
EPI_ISL_416646
EPI_ISL_416647
EPI_ISL_416648
EPI_ISL_416649
EPI_ISL_416650
EPI_ISL_416651
EPI_ISL_416652
EPI_ISL_416653
EPI_ISL_416654
EPI_ISL_416655
EPI_ISL_416656
EPI_ISL_416657
EPI_ISL_416658
EPI_ISL_416659
EPI_ISL_416660
EPI_ISL_416661
EPI_ISL_416662
EPI_ISL_416663
EPI_ISL_416664
EPI_ISL_416665
EPI_ISL_416666
EPI_ISL_416667
EPI_ISL_416668
EPI_ISL_416669
EPI_ISL_416671
EPI_ISL_416672
EPI_ISL_416673
EPI_ISL_416674
EPI_ISL_416675
EPI_ISL_416676
EPI_ISL_416677
EPI_ISL_416678
EPI_ISL_416679
EPI_ISL_416680
EPI_ISL_416681
EPI_ISL_416682
EPI_ISL_416683
EPI_ISL_416684
EPI_ISL_416685
EPI_ISL_416686
EPI_ISL_416687
EPI_ISL_416688
EPI_ISL_416689
EPI_ISL_416690
EPI_ISL_416691
EPI_ISL_416692
EPI_ISL_416693
EPI_ISL_416694
EPI_ISL_416696
EPI_ISL_416697
EPI_ISL_416698
EPI_ISL_416699
EPI_ISL_416700
EPI_ISL_416701
EPI_ISL_416702
EPI_ISL_416703
EPI_ISL_416705
EPI_ISL_416706
EPI_ISL_416707
EPI_ISL_416708
EPI_ISL_416709
EPI_ISL_416710
EPI_ISL_416711
EPI_ISL_416712
EPI_ISL_416713
EPI_ISL_416714
EPI_ISL_416715
EPI_ISL_416716
EPI_ISL_416717
EPI_ISL_416718
EPI_ISL_416719
EPI_ISL_416720
EPI_ISL_416721
EPI_ISL_416722
EPI_ISL_416723
EPI_ISL_416724
EPI_ISL_416725
EPI_ISL_416726
EPI_ISL_416727
EPI_ISL_416728
EPI_ISL_416729
EPI_ISL_416730
EPI_ISL_416731
EPI_ISL_416732
EPI_ISL_416733
EPI_ISL_416734
EPI_ISL_416739
EPI_ISL_416740
EPI_ISL_416744
EPI_ISL_416745
EPI_ISL_416746
EPI_ISL_416747
EPI_ISL_416748
EPI_ISL_416749
EPI_ISL_416750
EPI_ISL_416751
EPI_ISL_416752
EPI_ISL_416753
EPI_ISL_416754
EPI_ISL_416756
EPI_ISL_416757
EPI_ISL_416758
EPI_ISL_416829
EPI_ISL_416830
EPI_ISL_416831
EPI_ISL_416832
EPI_ISL_416866
EPI_ISL_416884
EPI_ISL_416886
EPI_ISL_416907
EPI_ISL_416994
EPI_ISL_416997
EPI_ISL_417004
EPI_ISL_417006
EPI_ISL_417007
EPI_ISL_417008
EPI_ISL_417009
EPI_ISL_417010
EPI_ISL_417012
EPI_ISL_417013
EPI_ISL_417014
EPI_ISL_417015
EPI_ISL_417016
EPI_ISL_417017
EPI_ISL_417018
EPI_ISL_417019
EPI_ISL_417020
EPI_ISL_417021
EPI_ISL_417022
EPI_ISL_417023
EPI_ISL_417024
EPI_ISL_417025
EPI_ISL_417026
EPI_ISL_417028
EPI_ISL_417030
EPI_ISL_417031
EPI_ISL_417032
EPI_ISL_417033
EPI_ISL_417034
EPI_ISL_417064
EPI_ISL_417065
EPI_ISL_417066
EPI_ISL_417068
EPI_ISL_417069
EPI_ISL_417070
EPI_ISL_417071
EPI_ISL_417072
EPI_ISL_417073
EPI_ISL_417074
EPI_ISL_417075
EPI_ISL_417076
EPI_ISL_417077
EPI_ISL_417079
EPI_ISL_417081
EPI_ISL_417082
EPI_ISL_417085
EPI_ISL_417086
EPI_ISL_417087
EPI_ISL_417088
EPI_ISL_417089
EPI_ISL_417091
EPI_ISL_417092
EPI_ISL_417093
EPI_ISL_417095
EPI_ISL_417096
EPI_ISL_417097
EPI_ISL_417098
EPI_ISL_417099
EPI_ISL_417100
EPI_ISL_417101
EPI_ISL_417102
EPI_ISL_417103
EPI_ISL_417104
EPI_ISL_417105
EPI_ISL_417106
EPI_ISL_417107
EPI_ISL_417108
EPI_ISL_417109
EPI_ISL_417110
EPI_ISL_417111
EPI_ISL_417112
EPI_ISL_417114
EPI_ISL_417115
EPI_ISL_417116
EPI_ISL_417117
EPI_ISL_417118
EPI_ISL_417119
EPI_ISL_417120
EPI_ISL_417121
EPI_ISL_417122
EPI_ISL_417123
EPI_ISL_417124
EPI_ISL_417125
EPI_ISL_417126
EPI_ISL_417127
EPI_ISL_417128
EPI_ISL_417129
EPI_ISL_417130
EPI_ISL_417132
EPI_ISL_417133
EPI_ISL_417134
EPI_ISL_417135
EPI_ISL_417136
EPI_ISL_417137
EPI_ISL_417139
EPI_ISL_417140
EPI_ISL_417141
EPI_ISL_417142
EPI_ISL_417143
EPI_ISL_417144
EPI_ISL_417145
EPI_ISL_417146
EPI_ISL_417147
EPI_ISL_417148
EPI_ISL_417149
EPI_ISL_417150
EPI_ISL_417151
EPI_ISL_417152
EPI_ISL_417153
EPI_ISL_417154
EPI_ISL_417155
EPI_ISL_417156
EPI_ISL_417157
EPI_ISL_417158
EPI_ISL_417159
EPI_ISL_417160
EPI_ISL_417161
EPI_ISL_417162
EPI_ISL_417163
EPI_ISL_417164
EPI_ISL_417165
EPI_ISL_417167
EPI_ISL_417168
EPI_ISL_417169
EPI_ISL_417170
EPI_ISL_417171
EPI_ISL_417172
EPI_ISL_417175
EPI_ISL_417176
EPI_ISL_417178
EPI_ISL_417181
EPI_ISL_417185
EPI_ISL_417186
EPI_ISL_417187
EPI_ISL_417188
EPI_ISL_417191
EPI_ISL_417192
EPI_ISL_417193
EPI_ISL_417194
EPI_ISL_417196
EPI_ISL_417197
EPI_ISL_417200
EPI_ISL_417201
EPI_ISL_417202
EPI_ISL_417203
EPI_ISL_417204
EPI_ISL_417211
EPI_ISL_417213
EPI_ISL_417217
EPI_ISL_417220
EPI_ISL_417222
EPI_ISL_417226
EPI_ISL_417227
EPI_ISL_417228
EPI_ISL_417230
EPI_ISL_417231
EPI_ISL_417232
EPI_ISL_417233
EPI_ISL_417234
EPI_ISL_417235
EPI_ISL_417236
EPI_ISL_417238
EPI_ISL_417239
EPI_ISL_417240
EPI_ISL_417244
EPI_ISL_417246
EPI_ISL_417248
EPI_ISL_417250
EPI_ISL_417252
EPI_ISL_417254
EPI_ISL_417255
EPI_ISL_417256
EPI_ISL_417258
EPI_ISL_417260
EPI_ISL_417262
EPI_ISL_417263
EPI_ISL_417264
EPI_ISL_417265
EPI_ISL_417266
EPI_ISL_417267
EPI_ISL_417268
EPI_ISL_417269
EPI_ISL_417270
EPI_ISL_417272
EPI_ISL_417276
EPI_ISL_417278
EPI_ISL_417279
EPI_ISL_417280
EPI_ISL_417282
EPI_ISL_417283
EPI_ISL_417285
EPI_ISL_417286
EPI_ISL_417287
EPI_ISL_417289
EPI_ISL_417290
EPI_ISL_417291
EPI_ISL_417292
EPI_ISL_417293
EPI_ISL_417295
EPI_ISL_417297
EPI_ISL_417298
EPI_ISL_417299
EPI_ISL_417301
EPI_ISL_417302
EPI_ISL_417307
EPI_ISL_417311
EPI_ISL_417312
EPI_ISL_417313
EPI_ISL_417314
EPI_ISL_417315
EPI_ISL_417317
EPI_ISL_417318
EPI_ISL_417320
EPI_ISL_417330
EPI_ISL_417333
EPI_ISL_417334
EPI_ISL_417335
EPI_ISL_417336
EPI_ISL_417337
EPI_ISL_417338
EPI_ISL_417339
EPI_ISL_417340
EPI_ISL_417341
EPI_ISL_417342
EPI_ISL_417343
EPI_ISL_417344
EPI_ISL_417345
EPI_ISL_417346
EPI_ISL_417347
EPI_ISL_417348
EPI_ISL_417349
EPI_ISL_417350
EPI_ISL_417351
EPI_ISL_417352
EPI_ISL_417353
EPI_ISL_417354
EPI_ISL_417355
EPI_ISL_417356
EPI_ISL_417358
EPI_ISL_417359
EPI_ISL_417360
EPI_ISL_417361
EPI_ISL_417362
EPI_ISL_417363
EPI_ISL_417364
EPI_ISL_417365
EPI_ISL_417366
EPI_ISL_417367
EPI_ISL_417368
EPI_ISL_417369
EPI_ISL_417370
EPI_ISL_417371
EPI_ISL_417372
EPI_ISL_417373
EPI_ISL_417374
EPI_ISL_417375
EPI_ISL_417376
EPI_ISL_417377
EPI_ISL_417378
EPI_ISL_417379
EPI_ISL_417380
EPI_ISL_417381
EPI_ISL_417382
EPI_ISL_417383
EPI_ISL_417384
EPI_ISL_417385
EPI_ISL_417386
EPI_ISL_417387
EPI_ISL_417388
EPI_ISL_417389
EPI_ISL_417390
EPI_ISL_417391
EPI_ISL_417392
EPI_ISL_417393
EPI_ISL_417394
EPI_ISL_417395
EPI_ISL_417396
EPI_ISL_417397
EPI_ISL_417398
EPI_ISL_417399
EPI_ISL_417400
EPI_ISL_417401
EPI_ISL_417402
EPI_ISL_417403
EPI_ISL_417404
EPI_ISL_417405
EPI_ISL_417406
EPI_ISL_417407
EPI_ISL_417408
EPI_ISL_417409
EPI_ISL_417410
EPI_ISL_417411
EPI_ISL_417412
EPI_ISL_417418
EPI_ISL_417419
EPI_ISL_417420
EPI_ISL_417421
EPI_ISL_417422
EPI_ISL_417423
EPI_ISL_417424
EPI_ISL_417425
EPI_ISL_417426
EPI_ISL_417427
EPI_ISL_417428
EPI_ISL_417429
EPI_ISL_417430
EPI_ISL_417437
EPI_ISL_417438
EPI_ISL_417440
EPI_ISL_417442
EPI_ISL_417443
EPI_ISL_417444
EPI_ISL_417447
EPI_ISL_417448
EPI_ISL_417449
EPI_ISL_417450
EPI_ISL_417451
EPI_ISL_417452
EPI_ISL_417453
EPI_ISL_417454
EPI_ISL_417455
EPI_ISL_417456
EPI_ISL_417457
EPI_ISL_417458
EPI_ISL_417459
EPI_ISL_417460
EPI_ISL_417461
EPI_ISL_417462
EPI_ISL_417463
EPI_ISL_417464
EPI_ISL_417465
EPI_ISL_417466
EPI_ISL_417467
EPI_ISL_417468
EPI_ISL_417469
EPI_ISL_417470
EPI_ISL_417471
EPI_ISL_417472
EPI_ISL_417473
EPI_ISL_417474
EPI_ISL_417475
EPI_ISL_417476
EPI_ISL_417477
EPI_ISL_417478
EPI_ISL_417479
EPI_ISL_417480
EPI_ISL_417481
EPI_ISL_417483
EPI_ISL_417484
EPI_ISL_417485
EPI_ISL_417486
EPI_ISL_417487
EPI_ISL_417488
EPI_ISL_417491
EPI_ISL_417492
EPI_ISL_417493
EPI_ISL_417494
EPI_ISL_417495
EPI_ISL_417496
EPI_ISL_417497
EPI_ISL_417498
EPI_ISL_417499
EPI_ISL_417500
EPI_ISL_417501
EPI_ISL_417502
EPI_ISL_417503
EPI_ISL_417504
EPI_ISL_417505
EPI_ISL_417506
EPI_ISL_417507
EPI_ISL_417508
EPI_ISL_417509
EPI_ISL_417510
EPI_ISL_417512
EPI_ISL_417513
EPI_ISL_417514
EPI_ISL_417515
EPI_ISL_417516
EPI_ISL_417517
EPI_ISL_417519
EPI_ISL_417520
EPI_ISL_417521
EPI_ISL_417522
EPI_ISL_417523
EPI_ISL_417524
EPI_ISL_417525
EPI_ISL_417526
EPI_ISL_417527
EPI_ISL_417528
EPI_ISL_417529
EPI_ISL_417530
EPI_ISL_417531
EPI_ISL_417532
EPI_ISL_417533
EPI_ISL_417534
EPI_ISL_417535
EPI_ISL_417536
EPI_ISL_417537
EPI_ISL_417538
EPI_ISL_417539
EPI_ISL_417540
EPI_ISL_417541
EPI_ISL_417542
EPI_ISL_417543
EPI_ISL_417544
EPI_ISL_417545
EPI_ISL_417548
EPI_ISL_417549
EPI_ISL_417550
EPI_ISL_417551
EPI_ISL_417552
EPI_ISL_417553
EPI_ISL_417555
EPI_ISL_417556
EPI_ISL_417557
EPI_ISL_417558
EPI_ISL_417560
EPI_ISL_417561
EPI_ISL_417562
EPI_ISL_417563
EPI_ISL_417564
EPI_ISL_417565
EPI_ISL_417566
EPI_ISL_417567
EPI_ISL_417568
EPI_ISL_417569
EPI_ISL_417570
EPI_ISL_417571
EPI_ISL_417572
EPI_ISL_417573
EPI_ISL_417574
EPI_ISL_417575
EPI_ISL_417576
EPI_ISL_417577
EPI_ISL_417580
EPI_ISL_417581
EPI_ISL_417582
EPI_ISL_417583
EPI_ISL_417584
EPI_ISL_417585
EPI_ISL_417586
EPI_ISL_417587
EPI_ISL_417588
EPI_ISL_417589
EPI_ISL_417590
EPI_ISL_417591
EPI_ISL_417592
EPI_ISL_417595
EPI_ISL_417597
EPI_ISL_417598
EPI_ISL_417600
EPI_ISL_417601
EPI_ISL_417602
EPI_ISL_417603
EPI_ISL_417604
EPI_ISL_417607
EPI_ISL_417608
EPI_ISL_417609
EPI_ISL_417610
EPI_ISL_417611
EPI_ISL_417612
EPI_ISL_417613
EPI_ISL_417614
EPI_ISL_417615
EPI_ISL_417616
EPI_ISL_417618
EPI_ISL_417619
EPI_ISL_417620
EPI_ISL_417621
EPI_ISL_417622
EPI_ISL_417623
EPI_ISL_417625
EPI_ISL_417626
EPI_ISL_417627
EPI_ISL_417628
EPI_ISL_417629
EPI_ISL_417630
EPI_ISL_417632
EPI_ISL_417633
EPI_ISL_417634
EPI_ISL_417635
EPI_ISL_417636
EPI_ISL_417637
EPI_ISL_417639
EPI_ISL_417641
EPI_ISL_417642
EPI_ISL_417643
EPI_ISL_417644
EPI_ISL_417645
EPI_ISL_417646
EPI_ISL_417647
EPI_ISL_417649
EPI_ISL_417650
EPI_ISL_417651
EPI_ISL_417652
EPI_ISL_417653
EPI_ISL_417654
EPI_ISL_417655
EPI_ISL_417659
EPI_ISL_417660
EPI_ISL_417662
EPI_ISL_417663
EPI_ISL_417664
EPI_ISL_417665
EPI_ISL_417666
EPI_ISL_417667
EPI_ISL_417668
EPI_ISL_417670
EPI_ISL_417672
EPI_ISL_417676
EPI_ISL_417677
EPI_ISL_417678
EPI_ISL_417679
EPI_ISL_417680
EPI_ISL_417681
EPI_ISL_417682
EPI_ISL_417683
EPI_ISL_417684
EPI_ISL_417685
EPI_ISL_417688
EPI_ISL_417690
EPI_ISL_417691
EPI_ISL_417692
EPI_ISL_417693
EPI_ISL_417694
EPI_ISL_417695
EPI_ISL_417696
EPI_ISL_417698
EPI_ISL_417699
EPI_ISL_417700
EPI_ISL_417701
EPI_ISL_417702
EPI_ISL_417703
EPI_ISL_417705
EPI_ISL_417706
EPI_ISL_417709
EPI_ISL_417711
EPI_ISL_417712
EPI_ISL_417713
EPI_ISL_417714
EPI_ISL_417715
EPI_ISL_417716
EPI_ISL_417717
EPI_ISL_417720
EPI_ISL_417721
EPI_ISL_417722
EPI_ISL_417724
EPI_ISL_417725
EPI_ISL_417727
EPI_ISL_417728
EPI_ISL_417730
EPI_ISL_417731
EPI_ISL_417732
EPI_ISL_417733
EPI_ISL_417734
EPI_ISL_417735
EPI_ISL_417736
EPI_ISL_417737
EPI_ISL_417738
EPI_ISL_417739
EPI_ISL_417740
EPI_ISL_417741
EPI_ISL_417742
EPI_ISL_417743
EPI_ISL_417744
EPI_ISL_417745
EPI_ISL_417746
EPI_ISL_417747
EPI_ISL_417748
EPI_ISL_417749
EPI_ISL_417750
EPI_ISL_417752
EPI_ISL_417753
EPI_ISL_417754
EPI_ISL_417755
EPI_ISL_417757
EPI_ISL_417758
EPI_ISL_417759
EPI_ISL_417761
EPI_ISL_417762
EPI_ISL_417763
EPI_ISL_417764
EPI_ISL_417766
EPI_ISL_417769
EPI_ISL_417770
EPI_ISL_417771
EPI_ISL_417772
EPI_ISL_417773
EPI_ISL_417774
EPI_ISL_417775
EPI_ISL_417777
EPI_ISL_417779
EPI_ISL_417781
EPI_ISL_417783
EPI_ISL_417784
EPI_ISL_417785
EPI_ISL_417786
EPI_ISL_417787
EPI_ISL_417788
EPI_ISL_417789
EPI_ISL_417790
EPI_ISL_417791
EPI_ISL_417792
EPI_ISL_417793
EPI_ISL_417795
EPI_ISL_417796
EPI_ISL_417797
EPI_ISL_417798
EPI_ISL_417799
EPI_ISL_417800
EPI_ISL_417801
EPI_ISL_417802
EPI_ISL_417803
EPI_ISL_417804
EPI_ISL_417805
EPI_ISL_417806
EPI_ISL_417808
EPI_ISL_417809
EPI_ISL_417810
EPI_ISL_417812
EPI_ISL_417813
EPI_ISL_417814
EPI_ISL_417815
EPI_ISL_417817
EPI_ISL_417818
EPI_ISL_417819
EPI_ISL_417820
EPI_ISL_417822
EPI_ISL_417823
EPI_ISL_417824
EPI_ISL_417825
EPI_ISL_417826
EPI_ISL_417827
EPI_ISL_417828
EPI_ISL_417829
EPI_ISL_417830
EPI_ISL_417831
EPI_ISL_417832
EPI_ISL_417833
EPI_ISL_417834
EPI_ISL_417835
EPI_ISL_417836
EPI_ISL_417837
EPI_ISL_417838
EPI_ISL_417839
EPI_ISL_417840
EPI_ISL_417842
EPI_ISL_417844
EPI_ISL_417846
EPI_ISL_417850
EPI_ISL_417851
EPI_ISL_417852
EPI_ISL_417853
EPI_ISL_417854
EPI_ISL_417855
EPI_ISL_417856
EPI_ISL_417857
EPI_ISL_417860
EPI_ISL_417861
EPI_ISL_417862
EPI_ISL_417863
EPI_ISL_417864
EPI_ISL_417865
EPI_ISL_417866
EPI_ISL_417867
EPI_ISL_417868
EPI_ISL_417871
EPI_ISL_417872
EPI_ISL_417873
EPI_ISL_417874
EPI_ISL_417875
EPI_ISL_417876
EPI_ISL_417877
EPI_ISL_417878
EPI_ISL_417879
EPI_ISL_417880
EPI_ISL_417917
EPI_ISL_417918
EPI_ISL_417921
EPI_ISL_417922
EPI_ISL_417923
EPI_ISL_417924
EPI_ISL_417931
EPI_ISL_417932
EPI_ISL_417933
EPI_ISL_417935
EPI_ISL_417937
EPI_ISL_417938
EPI_ISL_417939
EPI_ISL_417941
EPI_ISL_417942
EPI_ISL_417944
EPI_ISL_417946
EPI_ISL_417947
EPI_ISL_417948
EPI_ISL_417950
EPI_ISL_417954
EPI_ISL_417955
EPI_ISL_417956
EPI_ISL_417957
EPI_ISL_417958
EPI_ISL_417960
EPI_ISL_417961
EPI_ISL_417963
EPI_ISL_417964
EPI_ISL_417966
EPI_ISL_417967
EPI_ISL_417971
EPI_ISL_417972
EPI_ISL_417973
EPI_ISL_417974
EPI_ISL_417975
EPI_ISL_417976
EPI_ISL_417977
EPI_ISL_417978
EPI_ISL_417979
EPI_ISL_417980
EPI_ISL_417981
EPI_ISL_417986
EPI_ISL_417987
EPI_ISL_417988
EPI_ISL_417989
EPI_ISL_417990
EPI_ISL_417991
EPI_ISL_417992
EPI_ISL_417993
EPI_ISL_417994
EPI_ISL_417995
EPI_ISL_417996
EPI_ISL_417997
EPI_ISL_417998
EPI_ISL_417999
EPI_ISL_418000
EPI_ISL_418001
EPI_ISL_418002
EPI_ISL_418003
EPI_ISL_418004
EPI_ISL_418005
EPI_ISL_418006
EPI_ISL_418007
EPI_ISL_418008
EPI_ISL_418009
EPI_ISL_418010
EPI_ISL_418011
EPI_ISL_418012
EPI_ISL_418013
EPI_ISL_418014
EPI_ISL_418015
EPI_ISL_418016
EPI_ISL_418017
EPI_ISL_418018
EPI_ISL_418019
EPI_ISL_418020
EPI_ISL_418021
EPI_ISL_418022
EPI_ISL_418023
EPI_ISL_418024
EPI_ISL_418025
EPI_ISL_418026
EPI_ISL_418027
EPI_ISL_418028
EPI_ISL_418029
EPI_ISL_418030
EPI_ISL_418032
EPI_ISL_418033
EPI_ISL_418034
EPI_ISL_418036
EPI_ISL_418037
EPI_ISL_418038
EPI_ISL_418039
EPI_ISL_418040
EPI_ISL_418041
EPI_ISL_418042
EPI_ISL_418043
EPI_ISL_418044
EPI_ISL_418045
EPI_ISL_418046
EPI_ISL_418047
EPI_ISL_418049
EPI_ISL_418050
EPI_ISL_418051
EPI_ISL_418053
EPI_ISL_418054
EPI_ISL_418055
EPI_ISL_418056
EPI_ISL_418057
EPI_ISL_418058
EPI_ISL_418059
EPI_ISL_418060
EPI_ISL_418061
EPI_ISL_418062
EPI_ISL_418064
EPI_ISL_418066
EPI_ISL_418067
EPI_ISL_418068
EPI_ISL_418069
EPI_ISL_418070
EPI_ISL_418071
EPI_ISL_418072
EPI_ISL_418073
EPI_ISL_418074
EPI_ISL_418075
EPI_ISL_418076
EPI_ISL_418077
EPI_ISL_418078
EPI_ISL_418079
EPI_ISL_418080
EPI_ISL_418081
EPI_ISL_418082
EPI_ISL_418110
EPI_ISL_418117
EPI_ISL_418136
EPI_ISL_418137
EPI_ISL_418139
EPI_ISL_418143
EPI_ISL_418144
EPI_ISL_418145
EPI_ISL_418147
EPI_ISL_418149
EPI_ISL_418151
EPI_ISL_418155
EPI_ISL_418156
EPI_ISL_418158
EPI_ISL_418159
EPI_ISL_418163
EPI_ISL_418182
EPI_ISL_418183
EPI_ISL_418184
EPI_ISL_418187
EPI_ISL_418188
EPI_ISL_418192
EPI_ISL_418193
EPI_ISL_418196
EPI_ISL_418197
EPI_ISL_418198
EPI_ISL_418199
EPI_ISL_418200
EPI_ISL_418203
EPI_ISL_418204
EPI_ISL_418206
EPI_ISL_418207
EPI_ISL_418208
EPI_ISL_418209
EPI_ISL_418210
EPI_ISL_418211
EPI_ISL_418212
EPI_ISL_418213
EPI_ISL_418216
EPI_ISL_418217
EPI_ISL_418218
EPI_ISL_418219
EPI_ISL_418220
EPI_ISL_418222
EPI_ISL_418223
EPI_ISL_418224
EPI_ISL_418225
EPI_ISL_418226
EPI_ISL_418227
EPI_ISL_418228
EPI_ISL_418229
EPI_ISL_418230
EPI_ISL_418231
EPI_ISL_418232
EPI_ISL_418233
EPI_ISL_418234
EPI_ISL_418235
EPI_ISL_418236
EPI_ISL_418237
EPI_ISL_418238
EPI_ISL_418239
EPI_ISL_418240
EPI_ISL_418241
EPI_ISL_418242
EPI_ISL_418243
EPI_ISL_418244
EPI_ISL_418245
EPI_ISL_418246
EPI_ISL_418247
EPI_ISL_418248
EPI_ISL_418249
EPI_ISL_418251
EPI_ISL_418252
EPI_ISL_418253
EPI_ISL_418255
EPI_ISL_418256
EPI_ISL_418257
EPI_ISL_418258
EPI_ISL_418259
EPI_ISL_418260
EPI_ISL_418263
EPI_ISL_418264
EPI_ISL_418265
EPI_ISL_418267
EPI_ISL_418269
EPI_ISL_418270
EPI_ISL_418294
EPI_ISL_418295
EPI_ISL_418302
EPI_ISL_418303
EPI_ISL_418304
EPI_ISL_418305
EPI_ISL_418306
EPI_ISL_418307
EPI_ISL_418313
EPI_ISL_418317
EPI_ISL_418318
EPI_ISL_418320
EPI_ISL_418322
EPI_ISL_418323
EPI_ISL_418324
EPI_ISL_418325
EPI_ISL_418326
EPI_ISL_418327
EPI_ISL_418328
EPI_ISL_418329
EPI_ISL_418330
EPI_ISL_418331
EPI_ISL_418332
EPI_ISL_418333
EPI_ISL_418334
EPI_ISL_418335
EPI_ISL_418336
EPI_ISL_418337
EPI_ISL_418338
EPI_ISL_418339
EPI_ISL_418340
EPI_ISL_418341
EPI_ISL_418342
EPI_ISL_418343
EPI_ISL_418345
EPI_ISL_418346
EPI_ISL_418347
EPI_ISL_418348
EPI_ISL_418349
EPI_ISL_418350
EPI_ISL_418351
EPI_ISL_418352
EPI_ISL_418353
EPI_ISL_418354
EPI_ISL_418355
EPI_ISL_418356
EPI_ISL_418357
EPI_ISL_418358
EPI_ISL_418359
EPI_ISL_418360
EPI_ISL_418361
EPI_ISL_418362
EPI_ISL_418363
EPI_ISL_418364
EPI_ISL_418365
EPI_ISL_418366
EPI_ISL_418367
EPI_ISL_418368
EPI_ISL_418369
EPI_ISL_418370
EPI_ISL_418371
EPI_ISL_418372
EPI_ISL_418373
EPI_ISL_418374
EPI_ISL_418375
EPI_ISL_418376
EPI_ISL_418377
EPI_ISL_418378
EPI_ISL_418379
EPI_ISL_418385
EPI_ISL_418386
EPI_ISL_418387
EPI_ISL_418388
EPI_ISL_418389
EPI_ISL_418390
EPI_ISL_418391
EPI_ISL_418392
EPI_ISL_418393
EPI_ISL_418394
EPI_ISL_418395
EPI_ISL_418396
EPI_ISL_418397
EPI_ISL_418399
EPI_ISL_418400
EPI_ISL_418401
EPI_ISL_418402
EPI_ISL_418403
EPI_ISL_418404
EPI_ISL_418405
EPI_ISL_418406
[truncated: 6,992 more rows]
